# Supplementary material for: Dyslipidemia and Inflammation as Hallmarks of Oxidative Stress in COVID-19: A Follow-Up Study
Source: Int J Mol Sci. 2022 Dec 5;23(23):15350. doi: 10.3390/ijms232315350 (PMC9736368; doi:10.3390/ijms232315350)
Supplement: Supplementary file 1 [file ijms-23-15350-s001.zip]

Archive with 1 entries (1 files):
- ijms-1976589-supplementary.pdf
